# Supplementary material for: The impact of tax accounting and planning on earnings management: Evidence from panel ARDL approach
Source: PLoS One. 2025 Nov 14;20(11):e0336911. doi: 10.1371/journal.pone.0336911 (PMC12617935; doi:10.1371/journal.pone.0336911)
Supplement: S1 Data — (XLSX) [file pone.0336911.s001.xlsx]

## Sheet: sample
	TA	PPE	REV	TACCT	TP	VG	VVAR	TACCTF
1 - 13	9.63247e-11	0.554795	0.242481	-0.0238945	0.982962	0.00526973	1.78	-0.219005
1 - 14	4.47088e-11	0.247604	0.0291051	0.0204717	1.26028	0.00251509	0.477271	-0.199872			Data are Calculated by the authors using Public Disclosure Platform data (Public Disclosure Platform, https://www.kap.org.tr/tr/)
1 - 15	4.97171e-11	0.314009	0.0106057	-0.0119538	1.38604	0.00364819	1.45052	0.0423574
1 - 16	4.53636e-11	0.331276	-0.00328555	-0.0125213	-0.756268	-0.000367083	-0.10062	-0.00867921
1 - 17	3.9019e-11	0.292066	0.0903569	0.0600325	0.632785	-0.000777804	2.11888	-0.145943
1 - 18	3.36803e-11	0.338479	0.163666	-0.044804	0.500226	-0.00180372	2.31899	0.0344149
1 - 19	2.56897e-11	0.308444	0.110737	0.0176205	0.666138	-0.00510737	2.83158	0.0549354
1 - 20	2.17597e-11	0.274	0.0754742	0.0338928	0.704842	4.50426e-06	-0.000881914	0.0190113
1 - 21	1.97779e-11	0.421214	0.20026	0.0293171	0.622486	-0.00840577	-1866.18	0.148097
1 - 22	1.17596e-11	0.333142	0.569633	0.0450757	0.646849	-0.0102042	1.21395	0.387921
2 - 13	1.69377e-08	0.180691	-0.038405	0.161109	0.459163	0.00766287	1	-0.167837
2 - 14	1.47534e-08	0.211851	0.667581	-0.281088	0.633714	-0.000161786	-0.021113	0.167982
2 - 15	1.1219e-08	0.194279	0.116662	0.0790423	0.862552	-0.00536043	33.1328	0.193428
2 - 16	8.75899e-09	0.177531	0.0424703	0.197457	0.951838	0.00521248	-0.9724	0.112373
2 - 17	6.51535e-09	0.145969	0.077892	-0.32682	0.226273	0.000325311	0.0624101	-0.0582822
2 - 18	5.75247e-09	0.1214	0.143144	0.455233	0.641536	0.0190371	58.5196	0.124431
2 - 19	5.41847e-09	0.147196	0.157	0.340272	0.949403	-0.00211029	-0.110852	0.163425
2 - 20	3.68954e-09	0.113273	0.0821637	0.0886166	-0.971487	-0.013052	6.18493	0.104535
2 - 21	3.27138e-09	0.0997495	0.0550727	0.167885	0.999228	0.00271817	0	0.190977
2 - 22	2.57431e-09	0.176657	0.707853	0.470188	0.940169	-0.00836513	0	0.520863
3 - 13	1.21497e-09	0.361435	0.39938	0.130547	0.830804	0.0147612	2.66	-0.031712
3 - 14	1.02695e-09	0.304443	0.246332	0.115688	0.892423	0.00328721	0.222692	-0.0197028
3 - 15	1.01149e-09	0.5353	0.137736	-0.0358167	0.798524	0.0264671	8.05156	0.166347
3 - 16	9.51698e-10	0.546659	-0.0363036	-0.0797219	0.823863	-0.0124113	-0.468934	0.0518922
3 - 17	9.00303e-10	0.517617	0.434835	0.54341	0.886124	-0.0122983	0.990896	0.0638518
3 - 18	7.46441e-10	0.38345	0.28373	0.141457	0.860781	0.0028406	-0.230975	0.17615
3 - 19	6.47247e-10	0.516381	0.323753	0.0542731	0.784619	0.00618586	2.17766	0.213435
3 - 20	4.88298e-10	0.321114	0.0878104	0.223922	0.80563	0.0203832	3.29513	0.116477
3 - 21	3.74702e-10	0.266961	0.540482	0.431667	0.804367	0.0080842	0.396611	0.400616
3 - 22	2.55592e-10	0.65988	1.392	0.385429	0.959077	0.0048276	0.597166	0.773501
4 - 13	2.45016e-10	0.682107	0.326219	0.154132	0.874894	-0.00408319	0	-0.196501
4 - 14	1.42739e-10	0.479897	0.106061	-0.386675	0.801957	-0.00181879	0	-0.193139
4 - 15	1.38853e-10	0.606331	0.0939785	0.303366	0.621012	-0.0032175	0	0.0442636
4 - 16	1.11784e-10	0.568401	0.0312919	-0.027299	0.316409	0.000342506	-0.106451	-0.019581
4 - 17	9.56394e-11	0.502868	0.133904	0.0760736	0.668604	-0.00460905	-13.4568	-0.150082
4 - 18	7.46594e-11	0.484471	0.151313	-0.00436795	0.648037	-0.00211525	0	0.0158388
4 - 19	7.13244e-11	0.492084	0.104327	0.0667585	0.792518	0.00244828	-1.15744	0.03414
4 - 20	6.26576e-11	0.460137	0.126622	0.0153858	0.746352	-0.00311333	-1.27164	0.0208611
4 - 21	5.22266e-11	0.626854	0.350077	0.0221045	0.677711	-0.0200349	6.4352	0.186901
4 - 22	3.05006e-11	0.50122	0.907526	0.0295508	0.672273	-0.0195274	0.97467	0.506327
5 - 13	2.12089e-08	0.214176	0.924021	-1.59827	1.00047	0.00233669	0	-0.156318
5 - 14	2.92978e-08	0.380651	1.01005	0.566866	0.998064	0.000852332	0	-0.0421542
5 - 15	1.30419e-08	0.178899	1.07655	0.531423	1.00331	-0.00106225	0	0.199827
5 - 16	1.75416e-08	0.315794	0.572167	-0.0213513	-0.936265	0.0271869	0	-0.0430469
5 - 17	1.78876e-08	0.29399	-0.161124	-1.46126	0.979897	0.00320865	0.118022	-0.51101
5 - 18	1.61695e-08	0.275864	1.3207	0.589406	1.00029	-0.000325912	-0.101573	0.232317
5 - 19	1.04008e-08	0.272821	1.29844	0.595772	1.30379	0.0129002	-39.5818	0.238033
5 - 20	5.83677e-09	2.70337	2.27355	-0.162833	0.979492	-0.00149599	-0.115967	0.284693
5 - 21	1.48583e-09	1.27493	-0.0207981	0.764799	1.0554	-0.00176277	1.17833	-0.376642
5 - 22	6.7294e-10	1.56428	1.27494	0.204496	0.99593	0.00103718	-0.58838	0.183349
6 - 13	1.74341e-08	0.426775	-0.106048	-0.0990893	1	0	0	-0.23511
6 - 14	2.25222e-08	0.503926	-0.0366753	0.0618416	1.04266	-0.000965322	0	-0.129021
6 - 15	2.55048e-08	1.02347	-0.127687	0.140122	0.862232	0.00889557	-9.21514	0.0410488
6 - 16	1.61541e-08	0.605789	-0.0583513	-0.0992459	46.2074	0.000972007	0.109269	0.0379769
6 - 17	1.91039e-08	0.671015	-0.00154721	0.105714	0.836524	-0.00504565	0	-0.114597
6 - 18	1.82283e-08	0.598295	0.0326947	-0.111078	0.119846	-0.00539812	1.06986	0.0611729
6 - 19	1.94869e-08	0.59836	-0.112692	0.265584	0.7105	-0.0205004	3.79769	0.046328
6 - 20	1.71329e-08	0.537373	0.14875	-0.025345	0.682412	-0.00240542	0.117336	0.122382
6 - 21	1.76818e-08	1.12645	0.211348	-0.0211588	-0.28396	0.047386	-19.6997	0.17481
6 - 22	1.08735e-08	0.662811	0.458797	0.17159	0.304404	0.0160691	0	0.383945
7 - 13	1.78807e-09	0.303248	0.00914644	0.0366013	1.0034	-9.49695e-05	0.98	-0.0876677
7 - 14	1.86257e-09	0.296265	0.11234	-0.0852494	0.684691	-0.0138205	145.525	0.0215625
7 - 15	1.7737e-09	0.37226	-0.0526288	0.0170257	0.87712	0.000446275	-0.0322908	0.203776
7 - 16	1.67684e-09	0.459411	0.0479414	0.117733	1.30765	-0.000139996	-0.3137	0.189481
7 - 17	1.70472e-09	0.431308	0.141342	0.143489	0.806589	0.00924952	-66.0697	0.0509011
7 - 18	1.65309e-09	0.473887	0.149708	0.271952	0.801385	0.0043248	0.46757	0.20562
7 - 19	1.28056e-09	0.403344	0.175072	0.0673333	0.788449	-0.00544052	-1.25798	0.260845
7 - 20	1.14924e-09	0.629101	0.205535	0.191811	1.36924	0.0530418	-9.7494	0.218763
7 - 21	7.82409e-10	0.487219	0.293536	0.374046	0.921868	-0.0133119	-0.250969	0.367066
7 - 22	5.78519e-10	0.385764	1.32756	1.16858	0.706736	-0.0104937	0.788298	0.872976
8 - 13	4.14903e-09	0.663277	-0.0255276	0.609556	0.804185	0.0446374	3.11	-0.0148858
8 - 14	2.70723e-09	0.668842	0.134594	-0.187851	0.797321	0.0160029	0.358508	0.109279
8 - 15	2.18345e-09	0.66269	0.0800143	0.576657	0.847164	0.0339466	2.12128	0.343815
8 - 16	1.51321e-09	0.654578	1.67242	2.2397	1.65096	0.00852675	0.251181	0.934197
8 - 17	4.02104e-10	0.329385	0.18566	-0.496548	0.692629	-0.00646545	-0.758255	0.196681
8 - 18	2.94449e-10	0.257391	0.0193233	-0.0219203	0.797182	0.00674435	-1.04314	0.295477
8 - 19	3.35867e-10	0.290575	0.0447343	0.0392867	0.773284	0.00362537	0.537541	0.339724
8 - 20	3.67218e-10	0.34025	0.144594	0.352627	0.781196	-0.0144861	-3.99576	0.34757
8 - 21	2.8247e-10	0.312232	0.397175	0.364488	-27.3933	0.0115074	-0.794378	0.548775
8 - 22	2.11773e-10	0.462396	1.42196	0.645371	0.795708	-0.026039	-2.2628	1.02074
9 - 13	1.38309e-08	0.142331	-0.227232	0.0869922	0.850582	0.00862188	2.61	-0.109299
9 - 14	1.30706e-08	0.127422	0.208358	-0.1379	0.787438	-0.000401398	-0.0465557	0.130117
9 - 15	1.57435e-08	0.175844	-0.36643	0.101468	0.811325	0.00192539	-4.79672	0.163533
9 - 16	1.48916e-08	0.259339	-0.0248877	0.220524	0.913061	-0.0010558	-0.548355	0.242744
9 - 17	1.15327e-08	0.471901	0.34875	-0.029702	1.42974	0.0548431	-51.9447	0.172577
9 - 18	8.94799e-09	0.544119	0.458836	0.734766	0.931368	-0.0131965	-0.240622	0.353824
9 - 19	4.72801e-09	0.319924	0.0727266	0.435357	0.789416	-0.0125202	0.948751	0.247796
9 - 20	3.26861e-09	0.24523	0.18248	0.400749	0.843312	-0.00948183	0.757325	0.268678
9 - 21	2.32633e-09	0.217107	1.05482	0.566641	0.85016	0.000698681	0	0.713702
9 - 22	1.456e-09	0.27839	1.74147	0.863082	0.796058	0.0037041	0	1.0583
10 - 13	1.49069e-08	0.163422	0.320548	0.201279	0.819559	0.00965221	1.2	-0.0708648
10 - 14	1.31571e-08	0.175731	0.218491	0.158543	0.760805	0.00257285	0.266555	-0.0534278
10 - 15	1.11472e-08	0.135659	0.1756	-0.0049699	0.798025	0.00373755	1.45269	0.183803
10 - 16	1.15124e-08	0.243222	0.281149	0.0128346	0.780359	-0.000281489	-0.0753139	0.170899
10 - 17	1.0615e-08	0.328329	-0.0302367	0.00285504	0.875361	0.00120859	-4.29354	-0.146902
10 - 18	7.65952e-09	0.229592	-0.151296	0.0889857	0.7835	0.0197933	16.3772	-0.0384954
10 - 19	7.37761e-09	0.21279	0.22289	0.252951	0.663409	-0.00177248	-0.0895495	0.149733
10 - 20	5.93536e-09	0.245449	0.344171	-0.00905347	0.941414	-0.000765691	0.431989	0.162139
10 - 21	5.54988e-09	0.627647	0.236238	0.315086	1.14274	0.00907877	-11.857	0.167994
10 - 22	3.12416e-09	0.739143	1.44175	0.213477	1.22425	0.0307445	3.38642	0.70711
11 - 13	1.29754e-08	0.42193	0.130825	0.147383	1.00169	-6.73812e-05	-0.00219165	-0.057091
11 - 14	1.24556e-08	0.215016	0.410239	-0.161415	0.905281	-0.00611876	0	0.144501
11 - 15	2.19746e-08	0.35452	-0.804507	0.749859	0.718806	-0.00152497	0	-0.0604268
11 - 16	1.19698e-08	0.319576	0.0569302	0.237421	1.13629	-0.00896762	0	0.203056
11 - 17	9.05724e-09	0.220353	0.150452	-0.157125	0.852549	0.0215737	0	0.0611174
11 - 18	1.04933e-08	0.497142	0.263489	-0.416107	0.962923	0.0124674	0	0.235059
11 - 19	1.10967e-08	0.481575	-0.602987	0.153519	0.798148	0.0442722	0	-0.06835
11 - 20	1.16311e-08	0.545811	0.00562838	0.180669	1.16301	0.00939897	0	0.142824
11 - 21	5.41617e-09	0.819301	0.29839	-0.0325928	2.56993	0.00630256	0.670558	0.297883
11 - 22	2.83925e-09	1.05101	1.8147	1.14265	0.813392	0.00565023	0	0.945692
12 - 13	5.99322e-08	0.745051	0.1182	0.124569	0.925849	0.0151748	1.45	0.0450526
12 - 14	5.33272e-08	0.7923	0.309097	0.102994	-0.576079	0.00530553	0.349628	0.15512
12 - 15	4.41332e-08	0.707415	-0.0699167	0.118019	0.702734	0.0121358	2.28739	0.234093
12 - 16	3.6096e-08	0.65324	0.0679138	0.0361298	0.583092	0.0214728	1.76938	0.219255
12 - 17	3.3704e-08	0.666409	0.111196	0.0928351	1.01435	-0.000504078	-0.0234751	0.0456482
12 - 18	2.5932e-08	0.789797	0.338949	0.0792001	-2.32178	0.00702121	-13.9288	0.246214
12 - 19	1.90786e-08	0.543656	0.0957951	0.113183	1.11881	0.00361901	0.515439	0.189074
12 - 20	1.604e-08	0.507717	0.273108	0.0974325	1.01663	0.00106916	0.29543	0.225665
12 - 21	1.20772e-08	0.40013	0.30424	0.342468	0.987243	-0.000932393	-0.872076	0.332255
12 - 22	8.96929e-09	1.68343	1.00824	1.11047	0.926118	-0.0193876	20.7934	0.524919
13 - 13	5.07688e-09	0.320733	0.021143	-0.382919	1.08969	-0.010261	0	-0.162664
13 - 14	5.41258e-09	0.337031	0.0921679	0.0196483	1.15754	-0.00867984	0.845909	-0.0680462
13 - 15	5.69456e-09	0.349653	0.016178	0.164935	0.937403	-0.00145014	0	0.158966
13 - 16	5.08974e-09	0.324181	0.0959812	0.117316	0.95444	0.00258624	0	0.148082
13 - 17	4.81149e-09	0.308655	0.14009	0.0682944	1.0068	-0.000482241	0	-0.0129716
13 - 18	4.72405e-09	0.29815	0.115279	-0.0433684	-0.148227	0.0261773	0	0.13486
13 - 19	5.98676e-09	1.38284	-0.00969425	0.207607	1.04093	-0.00192106	-0.0733866	-0.00464061
13 - 20	2.6495e-09	0.612201	0.232912	0.18841	0.274515	-0.00378817	0	0.146746
13 - 21	2.26346e-09	1.25769	0.247185	0.180838	0.996339	-0.000288485	0	0.169127
13 - 22	1.11829e-09	1.54666	0.415083	0.266386	0.92819	0.00201826	0	0.277689
14 - 13	8.39513e-09	0.643305	0.0714717	-0.121473	0.722448	0.0278711	0	-0.177105
14 - 14	7.69781e-09	0.581203	0.120969	0.128595	1.19819	0.0027488	0	-0.0857349
14 - 15	8.18462e-09	0.789166	0.12868	0.0178472	0.827974	0.0153004	0	0.151605
14 - 16	6.68567e-09	1.00647	0.100003	-0.213169	0.725617	0.0492582	0	0.0640133
14 - 17	4.70438e-09	0.893619	0.137031	0.109032	0.988414	0.00108716	0.0220707	-0.0949651
14 - 18	4.04921e-09	0.850891	0.12119	0.170368	0.959172	0.00380517	3.50009	0.0580526
14 - 19	3.4057e-09	0.756734	-0.032437	-0.0369651	1.04105	-0.00439811	0	0.0436191
14 - 20	3.07423e-09	0.890436	-0.00714514	0.152883	0.983836	0.00201311	0	0.00992127
14 - 21	2.35139e-09	1.14094	0.210336	0.0753092	0.967632	0.0050169	0	0.160382
14 - 22	1.49941e-09	1.02753	0.358183	0.158782	0.948219	0.00444388	0	0.311422
15 - 13	7.44772e-08	0.263435	0.185295	0.360391	0.598136	-0.0584381	0.15	0.000450134
15 - 14	5.84399e-08	0.233797	0.248075	0.182835	-0.574981	-0.0125568	0.214874	0.0299357
15 - 15	4.63199e-08	0.199143	-0.127968	-0.102837	1.03553	0.00628621	-0.500622	0.0918866
15 - 16	4.91286e-08	0.208502	-0.0990507	-0.0545897	0.939919	0.00324593	0.516357	0.0704941
15 - 17	4.7377e-08	0.195757	0.261059	0.0191843	0.681601	-0.00879426	-2.70932	0.0291417
15 - 18	4.84473e-08	0.200998	-0.158474	0.219041	0.856235	0.00014975	-0.0170282	0.0222865
15 - 19	4.20491e-08	0.359369	0.198325	-0.0696438	0.877092	-0.0149928	-100.119	0.156922
15 - 20	3.05671e-08	0.244905	0.055385	0.20902	0.877425	0.00402269	-0.268308	0.0405275
15 - 21	2.27414e-08	0.392194	0.309569	-0.00364042	0.90395	-0.024583	-6.11108	0.189007
15 - 22	1.50498e-08	0.430017	-0.0170704	-0.0251274	0.921502	-0.0177279	0.721146	0.103983
16 - 13	1.67508e-09	0.182204	0.102351	-0.0348106	0.830684	-0.000653364	0.23	-0.00294179
16 - 14	1.76392e-09	0.230203	0.0870683	0.0621678	0.782611	0.00105548	-1.61546	0.0523319
16 - 15	1.5061e-09	0.204806	0.0578228	0.161447	1.05035	0.00364091	3.44952	0.300431
16 - 16	1.52769e-09	0.234528	0.119283	-0.0772142	0.933111	-0.00476621	-1.30907	0.278048
16 - 17	1.4462e-09	0.26828	0.0605487	0.230595	0.945278	-0.00318681	0.668627	0.0707279
16 - 18	1.27228e-09	0.241158	-0.0936761	-0.0213835	0.934333	0.00131888	-0.413855	0.16859
16 - 19	1.15699e-09	0.217677	0.0454171	0.112826	0.862282	-0.00214435	-1.62589	0.2645
16 - 20	9.74314e-10	0.0877176	-0.390569	0.29047	1.72971	0.000521084	-0.243003	0.0796115
16 - 21	7.64116e-10	0.175309	0.199061	0.150322	1.44649	0.00972206	18.6574	0.400654
16 - 22	6.1056e-10	0.253455	0.808831	1.453	1.01798	0.0138609	1.42572	0.715464
17 - 13	2.25356e-10	0.000170034	0.190236	-1.58183	0.998133	0	0	-0.798089
17 - 14	2.60706e-07	0.189326	0.208043	0.0624195	0.993662	0.00132491	0	0.326072
17 - 15	2.58986e-07	0.155865	0.217954	0.447621	0.985519	0.00170568	1.2874	0.58476
17 - 16	2.78114e-07	0.135123	0.118859	0.37547	1.1138	0.00183833	1.07777	0.583211
17 - 17	1.93116e-07	0.110618	-0.124348	0.160676	1.07971	0.00128596	0.699524	-0.0405019
17 - 18	1.40173e-07	0.095193	0.183244	0.0294326	0.916664	0.0168995	13.1416	0.0227941
17 - 19	1.58215e-07	0.266877	-0.05784	-0.229726	0.939774	0.0121006	0.716033	0.017899
17 - 20	1.42261e-07	0.195375	0.0950274	0.195272	1	0	0	-0.0041303
17 - 21	1.99522e-07	0.510045	0.791261	1.15944	1	0	0	0.568465
17 - 22	7.89907e-08	0.601748	1.05059	0.887439	1	0	0	0.24573
18 - 13	3.95008e-08	1.82789	0.605434	-1.3775	1	0	0	-0.0530801
18 - 14	4.56855e-09	0.245914	0.0124773	0.0336326	1	0	0	-0.173057
18 - 15	4.82001e-09	0.39255	0.266828	0.204499	2.06132	0.0941901	0	0.169255
18 - 16	3.6799e-09	0.307585	0.0945682	0.121284	0.748078	-0.0188204	-0.199813	0.0628538
18 - 17	3.40087e-09	0.351407	0.0709524	0.191718	1.25767	0.00439898	-0.233735	-0.132498
18 - 18	2.70477e-09	0.62474	0.267691	0.0595314	1.24895	0.0192073	4.36629	0.0664854
18 - 19	1.61584e-09	0.417186	0.345713	0.0556395	1.37983	0.0476781	2.48229	0.156551
18 - 20	1.23964e-09	0.510401	0.178492	0.235135	0.987604	-0.00191113	-0.040084	0.0507972
18 - 21	8.01136e-10	0.344051	0.0828242	0.245961	0.854935	-0.0247104	12.9298	0.128501
18 - 22	6.50985e-10	0.498853	1.54016	1.2781	0.987436	-0.0113775	0	0.772192
19 - 13	2.98245e-09	0.502005	0.285562	0.247298	0.818772	-0.00801584	0	0.0165177
19 - 14	2.71067e-09	0.596235	0.256818	0.160097	0.790751	0.00369464	-0.460917	0.0592723
19 - 15	1.52174e-09	0.396817	0.150445	0.196312	0.793206	0.00259152	0.701427	0.294064
19 - 16	1.10089e-09	0.375928	0.148758	0.406803	0.782112	-0.00290304	-1.12021	0.250854
19 - 17	7.77872e-10	0.334581	0.140812	0.227113	0.806427	-0.00250786	0.863875	0.072004
19 - 18	6.01888e-10	0.41077	0.0948442	0.448961	0.779432	-0.00315991	1.26	0.200411
19 - 19	4.27599e-10	0.355389	0.154704	-0.0331009	0.792511	0.000477201	-0.151017	0.268363
19 - 20	3.94444e-10	0.00555101	0.218968	0.129768	0.776546	0.00301276	6.31341	0.31066
19 - 21	2.89023e-10	0.00406367	0.216885	0.249152	0.827888	0.0221215	7.34261	0.406897
19 - 22	2.09648e-10	0.420583	0.746503	0.495229	1.09399	0.0894706	4.0445	0.648588
20 - 13	3.16796e-10	0.168712	0.111994	0.280291	0.814465	2.35468e-08	2.63179e-07	-0.201489
20 - 14	3.1626e-10	0.17994	0.0593845	-0.360579	0.892718	0.00433361	0	-0.156977
20 - 15	3.13657e-10	0.212825	0.0436712	-0.0567951	0.887077	0.00450665	1.03993	0.0904372
20 - 16	2.54674e-10	0.267616	0.263463	0.178401	0.844711	0.00192556	0.427272	0.127841
20 - 17	1.6666e-10	0.338076	0.0962328	-0.331971	0.851308	-0.00163939	-0.851383	-0.127301
20 - 18	1.20099e-10	0.27339	0.0423093	0.00591291	0.809029	-0.00813324	4.96113	0.0157151
20 - 19	9.37218e-11	0.223356	0.122359	0.455463	0.808857	-0.000524186	0.0644499	0.0916794
20 - 20	7.81754e-11	0.222552	0.0724882	-0.0753435	0.805264	0.00365165	-6.96632	0.0457578
20 - 21	5.1304e-11	0.186792	0.062875	-0.0631502	2.30271	0.0184092	5.04134	0.14351
20 - 22	3.81045e-11	0.259759	-0.183915	0.114632	2.44492	0.0304153	1.65218	0.117689

## Sheet: subsample
		TACCTF	VG	VVAR	TP	KLD	SIZE
1 - 13	1	-0.219005	0.00526973	1.78	0.982962	0.398134	23.8309
1 - 14	1	-0.199872	0.00251509	0.477271	1.26028	0.412148	23.7247
1 - 15	1	0.0423574	0.00364819	1.45052	1.38604	0.42962	23.8163
1 - 16	1	-0.00867921	-0.000367083	-0.10062	-0.756268	0.421855	23.967
1 - 17	1	-0.145943	-0.000777804	2.11888	0.632785	0.466946	24.1141
1 - 18	1	0.0344149	-0.00180372	2.31899	0.500226	0.451936	24.3849
1 - 19	1	0.0549354	-0.00510737	2.83158	0.666138	0.473993	24.551
1 - 20	1	0.0190113	4.50426e-06	-0.000881914	0.704842	0.50526	24.6465
1 - 21	1	0.148097	-0.00840577	-1866.18	0.622486	0.537467	25.1664
1 - 22	1	0.387921	-0.0102042	1.21395	0.646849	0.575713	25.6163
2 - 13	2	-0.167837	0.00766287	1	0.459163	0.500434	18.0318
2 - 14	2	0.167982	-0.000161786	-0.021113	0.633714	0.538819	18.3057
2 - 15	2	0.193428	-0.00536043	33.1328	0.862552	0.464632	18.5532
2 - 16	2	0.112373	0.00521248	-0.9724	0.951838	3.17263	18.8491
2 - 17	2	-0.0582822	0.000325311	0.0624101	0.226273	0.813016	18.9736
2 - 18	2	0.124431	0.0190371	58.5196	0.641536	0.610779	19.0335
2 - 19	2	0.163425	-0.00211029	-0.110852	0.949403	0.658068	19.4178
2 - 20	2	0.104535	-0.013052	6.18493	-0.971487	0.705363	19.5381
2 - 21	2	0.190977	0.00271817	0	0.999228	0.545293	19.7777
2 - 22	2	0.520863	-0.00836513	0	0.940169	0.322797	20.3983
3 - 13	3	-0.031712	0.0147612	2.66	0.830804	0.88148	20.6967
3 - 14	3	-0.0197028	0.00328721	0.222692	0.892423	0.907365	20.7118
3 - 15	3	0.166347	0.0264671	8.05156	0.798524	0.791706	20.7728
3 - 16	3	0.0518922	-0.0124113	-0.468934	0.823863	0.691885	20.8283
3 - 17	3	0.0638518	-0.0122983	0.990896	0.886124	0.541941	21.0157
3 - 18	3	0.17615	0.0028406	-0.230975	0.860781	0.526538	21.1583
3 - 19	3	0.213435	0.00618586	2.17766	0.784619	0.465731	21.4401
3 - 20	3	0.116477	0.0203832	3.29513	0.80563	0.623912	21.7049
3 - 21	3	0.400616	0.0080842	0.396611	0.804367	0.682019	22.0874
3 - 22	3	0.773501	0.0048276	0.597166	0.959077	0.694709	22.6721
4 - 13	4	-0.23511	0	0	1	0.335072	17.6088
4 - 14	4	-0.129021	-0.000965322	0	1.04266	0.2631	17.4844
4 - 15	4	0.0410488	0.00889557	-9.21514	0.862232	0.259134	17.9411
4 - 16	4	0.0379769	0.000972007	0.109269	46.2074	0.156594	17.7734
4 - 17	4	-0.114597	-0.00504565	0	0.836524	0.203772	17.8203
4 - 18	4	0.0611729	-0.00539812	1.06986	0.119846	0.277198	17.7535
4 - 19	4	0.046328	-0.0205004	3.79769	0.7105	0.299675	17.8823
4 - 20	4	0.122382	-0.00240542	0.117336	0.682412	0.259931	17.8507
4 - 21	4	0.17481	0.047386	-19.6997	-0.28396	0.255158	18.3369
4 - 22	4	0.383945	0.0160691	0	0.304404	0.351612	18.4634
5 - 13	5	-0.0876677	-9.49695e-05	0.98	1.0034	0.37128	20.1013
5 - 14	5	0.0215625	-0.0138205	145.525	0.684691	0.366873	20.1502
5 - 15	5	0.203776	0.000446275	-0.0322908	0.87712	0.319694	20.2064
5 - 16	5	0.189481	-0.000139996	-0.3137	1.30765	0.402539	20.1899
5 - 17	5	0.0509011	0.00924952	-66.0697	0.806589	0.349142	20.2206
5 - 18	5	0.20562	0.0043248	0.46757	0.801385	0.43612	20.476
5 - 19	5	0.260845	-0.00544052	-1.25798	0.788449	0.46976	20.5842
5 - 20	5	0.218763	0.0530418	-9.7494	1.36924	0.367446	20.9686
5 - 21	5	0.367066	-0.0133119	-0.250969	0.921868	0.411288	21.2705
5 - 22	5	0.872976	-0.0104937	0.788298	0.706736	0.711875	22.1425
6 - 13	6	-0.0148858	0.0446374	3.11	0.804185	1.05769	19.7273
6 - 14	6	0.109279	0.0160029	0.358508	0.797321	1.06671	19.9424
6 - 15	6	0.343815	0.0339466	2.12128	0.847164	0.964077	20.309
6 - 16	6	0.934197	0.00852675	0.251181	1.65096	0.838666	21.6343
6 - 17	6	0.196681	-0.00646545	-0.758255	0.692629	0.776222	21.9459
6 - 18	6	0.295477	0.00674435	-1.04314	0.797182	0.737359	21.8143
6 - 19	6	0.339724	0.00362537	0.537541	0.773284	0.645128	21.7251
6 - 20	6	0.34757	-0.0144861	-3.99576	0.781196	0.591086	21.9874
6 - 21	6	0.548775	0.0115074	-0.794378	-27.3933	0.664989	22.2755
6 - 22	6	1.02074	-0.026039	-2.2628	0.795708	0.601132	22.9777
7 - 13	7	-0.109299	0.00862188	2.61	0.850582	0.455365	18.1529
7 - 14	7	0.130117	-0.000401398	-0.0465557	0.787438	0.166419	17.9668
7 - 15	7	0.163533	0.00192539	-4.79672	0.811325	0.12438	18.0225
7 - 16	7	0.242744	-0.0010558	-0.548355	0.913061	0.200832	18.2781
7 - 17	7	0.172577	0.0548431	-51.9447	1.42974	0.242215	18.5318
7 - 18	7	0.353824	-0.0131965	-0.240622	0.931368	0.441634	19.1698
7 - 19	7	0.247796	-0.0125202	0.948751	0.789416	0.553155	19.5389
7 - 20	7	0.268678	-0.00948183	0.757325	0.843312	0.62231	19.879
7 - 21	7	0.713702	0.000698681	0	0.85016	0.694716	20.3476
7 - 22	7	1.0583	0.0037041	0	0.796058	0.757476	21.0832
8 - 13	8	-0.0708648	0.00965221	1.2	0.819559	0.128516	18.1463
8 - 14	8	-0.0534278	0.00257285	0.266555	0.760805	0.258367	18.3121
8 - 15	8	0.183803	0.00373755	1.45269	0.798025	0.211154	18.2798
8 - 16	8	0.170899	-0.000281489	-0.0753139	0.780359	0.276847	18.361
8 - 17	8	-0.146902	0.00120859	-4.29354	0.875361	0.366826	18.6873
8 - 18	8	-0.0384954	0.0197933	16.3772	0.7835	0.457817	18.7248
8 - 19	8	0.149733	-0.00177248	-0.0895495	0.663409	0.274882	18.9423
8 - 20	8	0.162139	-0.000765691	0.431989	0.941414	0.225356	19.0095
8 - 21	8	0.167994	0.00907877	-11.857	1.14274	0.228767	19.5841
8 - 22	8	0.70711	0.0307445	3.38642	1.22425	0.238829	20.0639
9 - 13	9	0.0450526	0.0151748	1.45	0.925849	0.443583	16.7468
9 - 14	9	0.15512	0.00530553	0.349628	-0.576079	0.423591	16.9361
9 - 15	9	0.234093	0.0121358	2.28739	0.702734	0.55401	17.1371
9 - 16	9	0.219255	0.0214728	1.76938	0.583092	0.540888	17.2056
9 - 17	9	0.0456482	-0.000504078	-0.0234751	1.01435	0.528209	17.4678
9 - 18	9	0.246214	0.00702121	-13.9288	-2.32178	0.551367	17.7747
9 - 19	9	0.189074	0.00361901	0.515439	1.11881	0.565226	17.9482
9 - 20	9	0.225665	0.00106916	0.29543	1.01663	0.456489	18.232
9 - 21	9	0.332255	-0.000932393	-0.872076	0.987243	0.527875	18.5295
9 - 22	9	0.524919	-0.0193876	20.7934	0.926118	0.292313	19.8443
10 - 13	10	0.000450134	-0.0584381	0.15	0.598136	0.368085	16.6553
10 - 14	10	0.0299357	-0.0125568	0.214874	-0.574981	0.497161	16.8877
10 - 15	10	0.0918866	0.00628621	-0.500622	1.03553	0.347882	16.8288
10 - 16	10	0.0704941	0.00324593	0.516357	0.939919	0.42045	16.8651
10 - 17	10	0.0291417	-0.00879426	-2.70932	0.681601	0.386324	16.8428
10 - 18	10	0.0222865	0.00014975	-0.0170282	0.856235	0.27846	16.9844
10 - 19	10	0.156922	-0.0149928	-100.119	0.877092	0.242114	17.3033
10 - 20	10	0.0405275	0.00402269	-0.268308	0.877425	0.131172	17.5991
10 - 21	10	0.189007	-0.024583	-6.11108	0.90395	0.14275	18.0119
10 - 22	10	0.103983	-0.0177279	0.721146	0.921502	0.156972	18.4024
11 - 13	11	-0.00294179	-0.000653364	0.23	0.830684	0.608737	20.1557
11 - 14	11	0.0523319	0.00105548	-1.61546	0.782611	0.472921	20.3137
11 - 15	11	0.300431	0.00364091	3.44952	1.05035	0.361008	20.2995
11 - 16	11	0.278048	-0.00476621	-1.30907	0.933111	0.333359	20.3543
11 - 17	11	0.0707279	-0.00318681	0.668627	0.945278	0.372796	20.4825
11 - 18	11	0.16859	0.00131888	-0.413855	0.934333	0.420491	20.5774
11 - 19	11	0.2645	-0.00214435	-1.62589	0.862282	0.453814	20.7493
11 - 20	11	0.0796115	0.000521084	-0.243003	1.72971	0.461492	20.9923
11 - 21	11	0.400654	0.00972206	18.6574	1.44649	0.459526	21.2166
11 - 22	11	0.715464	0.0138609	1.42572	1.01798	0.751172	22.2133
12 - 13	12	-0.798089	0	0	0.998133	0.34897	15.1599
12 - 14	12	0.326072	0.00132491	0	0.993662	0.560054	15.1665
12 - 15	12	0.58476	0.00170568	1.2874	0.985519	0.654172	15.0952
12 - 16	12	0.583211	0.00183833	1.07777	1.1138	0.565066	15.46
12 - 17	12	-0.0405019	0.00128596	0.699524	1.07971	0.673838	15.7804
12 - 18	12	0.0227941	0.0168995	13.1416	0.916664	0.84167	15.6593
12 - 19	12	0.017899	0.0121006	0.716033	0.939774	0.838117	15.7656
12 - 20	12	-0.0041303	0	0	1	1.03103	15.4273
12 - 21	12	0.568465	0	0	1	0.121418	16.3539
12 - 22	12	0.24573	0	0	1	0.927148	17.0469
13 - 13	13	-0.0530801	0	0	1	0.819179	19.2041
13 - 14	13	-0.173057	0	0	1	0.660004	19.1505
13 - 15	13	0.169255	0.0941901	0	2.06132	0.552603	19.4204
13 - 16	13	0.0628538	-0.0188204	-0.199813	0.748078	0.536018	19.4992
13 - 17	13	-0.132498	0.00439898	-0.233735	1.25767	0.618288	19.7282
13 - 18	13	0.0664854	0.0192073	4.36629	1.24895	0.717912	20.2434
13 - 19	13	0.156551	0.0476781	2.48229	1.37983	0.652429	20.5084
13 - 20	13	0.0507972	-0.00191113	-0.040084	0.987604	0.560585	20.945
13 - 21	13	0.128501	-0.0247104	12.9298	0.854935	0.523834	21.1525
13 - 22	13	0.772192	-0.0113775	0	0.987436	0.469456	22.1033
14 - 13	14	0.0165177	-0.00801584	0	0.818772	0.605932	19.7261
14 - 14	14	0.0592723	0.00369464	-0.460917	0.790751	0.46218	20.3034
14 - 15	14	0.294064	0.00259152	0.701427	0.793206	0.439095	20.6272
14 - 16	14	0.250854	-0.00290304	-1.12021	0.782112	0.418897	20.9745
14 - 17	14	0.072004	-0.00250786	0.863875	0.806427	0.375554	21.231
14 - 18	14	0.200411	-0.00315991	1.26	0.779432	0.399043	21.5728
14 - 19	14	0.268363	0.000477201	-0.151017	0.792511	0.484896	21.6535
14 - 20	14	0.31066	0.00301276	6.31341	0.776546	0.470945	21.9645
14 - 21	14	0.406897	0.0221215	7.34261	0.827888	0.386451	22.2856
14 - 22	14	0.648588	0.0894706	4.0445	1.09399	0.526912	22.8931
15 - 13	15	-0.201489	2.35468e-08	2.63179e-07	0.814465	0.598929	21.8745
15 - 14	15	-0.156977	0.00433361	0	0.892718	0.614211	21.8827
15 - 15	15	0.0904372	0.00450665	1.03993	0.887077	0.58248	22.091
15 - 16	15	0.127841	0.00192556	0.427272	0.844711	0.733506	22.5151
15 - 17	15	-0.127301	-0.00163939	-0.851383	0.851308	0.676224	22.8427
15 - 18	15	0.0157151	-0.00813324	4.96113	0.809029	0.655129	23.0907
15 - 19	15	0.0916794	-0.000524186	0.0644499	0.808857	0.614265	23.2721
15 - 20	15	0.0457578	0.00365165	-6.96632	0.805264	0.650277	23.6933
15 - 21	15	0.14351	0.0184092	5.04134	2.30271	0.835621	23.9907
15 - 22	15	0.117689	0.0304153	1.65218	2.44492	0.797075	24.3571
